# Supplementary material for: Reliability of the Biomechanical Assessment of the Sagittal Lumbar Spine and Pelvis on Radiographs Used in Clinical Practice: A Systematic Review of the Literature
Source: J Clin Med. 2024 Aug 8;13(16):4650. doi: 10.3390/jcm13164650 (PMC11355792; doi:10.3390/jcm13164650)
Supplement: Supplementary file 1 [file jcm-13-04650-s001.zip]

Archive with 3 entries (3 files):
- Table S1-Addendum-Link-StudyCharachteristics-MainTable.pdf
- Table S2-Intra-examiner-subgroups-WORD-refsNumbered.pdf
- Table S3-Inter-examiner-subgroups-WORD-refsNumbered.pdf
